# Supplementary material for: Genome-Wide Identification of Glutathione S-Transferase and Expression Analysis in Response to Anthocyanin Transport in the Flesh of the New Teinturier Grape Germplasm ‘Zhongshan-HongYu’
Source: Int J Mol Sci. 2022 Jul 13;23(14):7717. doi: 10.3390/ijms23147717 (PMC9317864; doi:10.3390/ijms23147717)
Supplement: Supplementary file 1 [file ijms-23-07717-s001.zip › Table S1.xlsx]

## Sheet: Sheet1
Table S1 Members of the GST gene family in grape genome
Gene Name	Gene Symbol	RefSeq Protein Accession	Chromosome Location	Amino Acid Length (aa)	Theoretical pI	Molecular Weight (kDa)	GRAVY	Predicted Subcellular localization
VvGST2	LOC100245685	XP_019073285.1	Chr1:1634734-1639724	360	7.98	41.1921	-0.432	Mitochondrial
VvGST5	LOC100268002	XP_002277886.1	Chr1:1640443-1643816	356	6.57	40.8523	-0.484	Mitochondrial
VvGST6	LOC100250199	XP_002273737.2	Chr1:10300286-10301444	260	6.32	29.0226	-0.145	Cytoplasmic
VvGST7	LOC100245065	XP_019076242.1	Chr1:10305459-10306876	232	5.37	25.6297	-0.089	Cytoplasmic
VvGST8	LOC100267378	XP_002274119.1	Chr1:10347187-10348318	233	5.19	25.8958	-0.064	Cytoplasmic
VvGST9	LOC100260235	XP_002270113.2	Chr1:11948113-11949124	245	5.21	27.9423	-0.451	Cytoplasmic
VvGST10	LOC100265455	XP_002270090.1	Chr1:11957529-11958479	228	8.7	26.1583	-0.468	Cytoplasmic
VvGST11	LOC100263691	XP_002275338.2	Chr1:11974868-11975915	227	6.18	25.8669	-0.239	Cytoplasmic
VvGST12	LOC100242689	XP_019072580.1	Chr2:3156566-3161764	248	9.68	28.0677	-0.183	Cytoplasmic
VvGST13	LOC100242734	XP_002268911.1	Chr4:10795507-10796386	220	5.33	25.0621	-0.188	Cytoplasmic
VvGST4	GST4	NP_001267869.1	Chr4:11505149-11507244	213	5.62	24.222	-0.107	Cytoplasmic
VvGST14	LOC100263347	XP_002272053.1	Chr4:11587680-11589283	213	5.35	24.3712	-0.082	Cytoplasmic
VvGST15	LOC100266592	XP_003632015.1	Chr5:8104301-8105498	227	6.32	26.4188	-0.061	Cytoplasmic
VvGST16	LOC100256292	XP_002285212.1	Chr5:8137412-8138490	227	6.1	26.5619	-0.143	Cytoplasmic
VvGST17	LOC100251134	XP_002285214.1	Chr5:8146859-8147902	227	6.1	26.5629	-0.101	Cytoplasmic
VvGST18	LOC100245995	XP_002285220.1	Chr5:8170742-8171922	227	5.81	26.5248	-0.143	Cytoplasmic
VvGST19	LOC100852677	XP_003632026.2	Chr5:10533587-10534725	224	6.61	25.5117	-0.212	Cytoplasmic
VvGST20	LOC100852746	XP_003632028.2	Chr5:10543189-10544181	200	5.62	22.9644	-0.159	Cytoplasmic
VvGST21	LOC100244144	XP_002282813.1	Chr5:10652836-10654317	219	6.25	25.3622	-0.198	Cytoplasmic
VvGST22	LOC100256295	XP_010650210.2	Chr5:10845256-10861346	238	7.78	27.401	-0.251	Cytoplasmic
VvGST23	LOC100853342	XP_003632205.1	Chr6:4646395-4653247	286	6.97	32.6521	-0.458	Chloroplast
VvGST24	LOC100241712	XP_002281843.2	Chr6:6476773-6477840	230	6.26	26.1955	-0.181	Cytoplasmic
VvGST25	LOC109122826	XP_019076336.1	Chr6:6483263-6484262	231	6.03	26.3256	-0.147	Cytoplasmic
VvGST26	LOC100246830	XP_019076337.1	Chr6:6486958-6488077	219	5.86	25.2414	-0.164	Cytoplasmic
VvGST27	LOC100244980	XP_010650966.1	Chr6:6493045-6494028	220	7.03	25.5016	-0.33	Cytoplasmic
VvGST28	LOC100242506	XP_002263386.1	Chr7:2806885-2808303	217	6.16	24.6445	-0.113	Cytoplasmic
VvGST29	LOC100247639	XP_002263424.1	Chr7:2812253-2813813	217	6.16	24.6715	-0.118	Cytoplasmic
VvGST30	LOC100249365	XP_002268146.2	Chr7:2815878-2816834	249	6.6	27.8484	0.04	Chloroplast
VvGST31	LOC100252749	XP_002263462.2	Chr7:2817977-2819070	215	5.19	24.7085	-0.294	Cytoplasmic
VvGST32	LOC100243577	XP_002262604.1	Chr7:2837320-2838824	214	6.29	23.6254	0.027	Cytoplasmic
VvGST33	LOC100265903	XP_002262842.1	Chr7:2846630-2848047	214	5.97	23.8215	-0.033	Cytoplasmic
VvGST34	LOC100265305	XP_002270355.2	Chr7:7295369-7297789	408	8.83	45.5744	-0.19	PlasmaMembrane
VvGST35	LOC100243021	XP_002267733.1	Chr7:8137312-8138866	227	5.63	26.1081	-0.195	Cytoplasmic
VvGST36	LOC100248141	XP_002267691.1	Chr7:8139329-8140903	222	5.47	25.9759	-0.332	Cytoplasmic
VvGST37	LOC100251558	XP_002266744.1	Chr7:8141024-8142246	223	4.99	25.802	-0.296	Cytoplasmic
VvGST38	LOC100262021	XP_002277724.2	Chr8:11923431-11924593	227	6.46	26.3068	-0.163	Cytoplasmic
VvGST39	LOC100246597	XP_002276301.1	Chr8:14006871-14009832	236	5.5	26.7847	-0.238	Cytoplasmic
VvGST40	LOC100261962	XP_002275882.1	Chr8:14063261-14066203	236	5.53	27.0549	-0.372	Cytoplasmic
VvGST41	LOC100247682	XP_002275435.3	Chr8:15473067-15474284	221	5.59	25.2072	-0.212	Cytoplasmic
VvGST42	LOC100242547	XP_002275539.1	Chr8:15484894-15486044	221	7.55	25.1413	-0.164	Cytoplasmic
VvGST43	LOC100264838	XP_002275657.2	Chr8:15495104-15496312	218	6.15	24.9181	-0.101	Cytoplasmic
VvGST44	LOC100267718	XP_010656785.1	Chr11:15960215-15968228	326	5.32	36.8859	-0.316	Cytoplasmic
VvGST3	GST3	NP_001267983.1	Chr12:1434464-1435690	215	5.78	24.9659	-0.305	Cytoplasmic
VvGST45	LOC100233043	XP_002283209.1	Chr12:1438514-1440035	216	5.24	24.9117	-0.231	Cytoplasmic
VvGST46	LOC100264325	XP_002264400.1	Chr12:20938247-20942154	423	6.74	48.1465	-0.408	Cytoplasmic
VvGST47	LOC100257402	XP_002269489.3	Chr12:22457882-22460590	259	5.45	29.683	-0.297	Cytoplasmic
VvGST48	LOC100252270	XP_002273077.1	Chr12:22461570-22472325	216	6.6	24.8168	-0.233	Cytoplasmic
VvGST49	LOC100267329	XP_002281575.1	Chr13:1939172-1954421	303	8.44	34.3133	-0.349	Chloroplast
VvGST50	LOC100258047	XP_019080236.1	Chr14:1745805-1757420	221	7.8	25.6877	-0.39	Cytoplasmic
VvGST51	LOC100254124	XP_002264054.1	Chr15:3085307-3086344	228	5.43	25.764	-0.057	Cytoplasmic
VvGST52	LOC109121543	XP_019080968.1	Chr15:3392226-3393328	221	7.8	25.6877	-0.39	Cytoplasmic
VvGST53	LOC100245369	XP_002264055.2	Chr15:3424934-3426010	225	5.21	25.7538	-0.176	Cytoplasmic
VvGST54	LOC100260848	XP_002273301.2	Chr15:15085057-15090950	216	5.94	24.5843	-0.195	Mitochondrial
VvGST55	LOC100259640	XP_002266900.1	Chr16:534924-537136	236	5.83	26.9814	-0.182	Cytoplasmic
VvGST56	LOC100254521	XP_002266994.1	Chr16:541617-543705	237	6.13	27.1316	-0.194	Cytoplasmic
VvGST57	LOC100242618	XP_002268774.2	Chr16:578316-580042	236	6.33	26.8995	-0.087	Cytoplasmic
VvGST58	LOC100257608	XP_010663654.1	Chr17:2704089-2705426	221	5.42	25.1821	-0.254	Cytoplasmic
VvGST59	LOC100264717	XP_002280676.1	Chr17:2705630-2706651	225	5.78	25.8481	-0.243	Cytoplasmic
VvGST60	LOC100267881	XP_002277759.2	Chr17:2719556-2720966	221	5.44	25.089	-0.265	Cytoplasmic
VvGST61	LOC100242434	XP_002280532.1	Chr17:2721081-2722239	225	5.5	25.8731	-0.233	Cytoplasmic
VvGST62	LOC100243397	XP_010663365.1	Chr17:6677728-6679053	236	6.01	27.0661	-0.346	Cytoplasmic
VvGST63	LOC100260496	XP_002269118.1	Chr17:6686392-6687731	227	5.8	26.0191	-0.314	Cytoplasmic
VvGST64	LOC100250043	XP_010663865.1	Chr17:6692708-6693886	231	5.33	26.4677	-0.221	Cytoplasmic
VvGST65	LOC100260869	XP_019071736.1	Chr18:1461095-1462313	223	8.91	25.2009	-0.467	Nuclear
VvGST66	LOC100242138	XP_010664161.1	Chr18:2254976-2258113	267	6.55	31.6344	-0.346	Nuclear
VvGST67	LOC100253876	XP_002265084.1	Chr18:19495933-19496763	223	5.41	25.5283	-0.165	Cytoplasmic
VvGST68	LOC100246571	XP_002278756.2	Chr18:26917594-26938198	424	6.39	48.3107	-0.384	Cytoplasmic
VvGST69	LOC100253183	XP_002266007.2	Chr19:12680232-12684582	219	5.75	25.7659	-0.332	Cytoplasmic
VvGST70	LOC100256345	XP_003634746.1	Chr19:12760340-12761690	219	5.56	25.5817	-0.287	Cytoplasmic
VvGST71	LOC100853047	XP_003634747.1	Chr19:12827969-12832350	219	5.92	25.4305	-0.317	Cytoplasmic
VvGST72	LOC100853143	XP_003634749.1	Chr19:12999415-13011960	219	5.61	25.4954	-0.386	Cytoplasmic
VvGST73	LOC100256700	XP_002265110.1	Chr19:13044600-13046069	219	5.93	25.4516	-0.311	Cytoplasmic
VvGST74	LOC100261799	XP_002264825.1	Chr19:13089557-13090883	219	5.92	25.4305	-0.314	Cytoplasmic
VvGST75	LOC100245078	XP_002270159.1	Chr19:13256042-13260661	219	5.81	25.816	-0.346	Cytoplasmic
VvGST76	LOC100232878	XP_003634751.1	Chr19:13399162-13400488	219	5.56	25.5637	-0.275	Cytoplasmic
VvGST77	LOC104877654	XP_019072465.1	Chr19:13466019-13475723	219	6.16	25.3373	-0.37	Cytoplasmic
VvGST78	LOC100250733	XP_003634776.1	Chr19:16531586-16532877	219	5.91	25.0841	-0.271	Cytoplasmic
VvGST79	LOC100245600	XP_002262767.1	Chr19:16570317-16572070	219	5.93	25.4396	-0.337	Cytoplasmic
VvGST80	LOC100262772	XP_002263395.1	Chr19:16626372-16628038	219	6.04	25.5857	-0.4	Cytoplasmic
VvGST81	LOC100257648	XP_002263638.1	Chr19:16675452-16677213	219	6.02	25.4675	-0.353	Cytoplasmic
VvGST82	LOC100247406	XP_010644811.1	Chr19:16771499-16777158	219	6.01	25.8421	-0.363	Cytoplasmic
VvGST83	LOC100242273	XP_019072653.1	Chr19:16798087-16803919	219	6.84	25.377	-0.188	Cytoplasmic
VvGST84	LOC100264557	XP_002264437.1	Chr19:16876921-16878103	219	5.55	25.4095	-0.207	Cytoplasmic
VvGST1	GST1	NP_001268177.1	Chr19:16915111-16916114	221	6.32	25.5547	-0.175	Cytoplasmic
VvGST85	LOC100254264	XP_002264813.1	Chr19:17054174-17055504	221	6.14	25.3956	-0.156	Cytoplasmic
VvGST86	LOC100263925	XP_002262607.1	Chr19:17114099-17114848	214	6.66	24.6348	-0.216	Cytoplasmic
VvGST87	LOC100254975	XP_002276792.1	Chr19:17210218-17211527	221	6.14	25.3415	-0.125	Cytoplasmic
VvGST88	LOC100252492	XP_002269705.1	Chr19:19309418-19310664	223	5.57	26.026	-0.391	Cytoplasmic
VvGST89	LOC100265481	XP_002264117.1	Scaffold153:321473-322502	225	5.11	25.9281	-0.131	Cytoplasmic
VvGST90	LOC100246477	XP_010646030.1	Scaffold153:425057-426059	231	5.02	26.3565	-0.117	Cytoplasmic
VvGST91	LOC100259478	XP_002262644.1	Scaffold240:53942-55424	219	6.54	25.1693	-0.239	Cytoplasmic
VvGST92	DHAR	NP_001267992.1	Scaffold317:23694-27530	212	5.66	23.6751	-0.342	Cytoplasmic
