# Supplementary material for: Genome-Wide Identification of Glutathione S-Transferase and Expression Analysis in Response to Anthocyanin Transport in the Flesh of the New Teinturier Grape Germplasm ‘Zhongshan-HongYu’
Source: Int J Mol Sci. 2022 Jul 13;23(14):7717. doi: 10.3390/ijms23147717 (PMC9317864; doi:10.3390/ijms23147717)
Supplement: Supplementary file 1 [file ijms-23-07717-s001.zip › Table S2.xlsx]

## Sheet: Sheet1
Table S2 Duplication type of VvGST genes
Gene Name	Duplication type
VvGST19	WGD or Segmental
VvGST36	WGD or Segmental
VvGST35	WGD or Segmental
VvGST63	WGD or Segmental
VvGST9	WGD or Segmental
VvGST42	WGD or Segmental
VvGST43	WGD or Segmental
VvGST24	WGD or Segmental
VvGST25	WGD or Segmental
VvGST23	WGD or Segmental
VvGST49	WGD or Segmental
VvGST39	WGD or Segmental
VvGST16	Tandem
VvGST17	Tandem
VvGST15	Tandem
VvGST60	Tandem
VvGST58	Tandem
VvGST61	Tandem
VvGST59	Tandem
VvGST53	Tandem
VvGST52	Tandem
VvGST55	Tandem
VvGST56	Tandem
VvGST62	Tandem
VvGST64	Tandem
VvGST11	Tandem
VvGST10	Tandem
VvGST41	Tandem
VvGST26	Tandem
VvGST27	Tandem
VvGST8	Tandem
VvGST6	Tandem
VvGST7	Tandem
VvGST85	Tandem
VvGST86	Tandem
VvGST80	Tandem
VvGST76	Tandem
VvGST79	Tandem
VvGST73	Tandem
VvGST71	Tandem
VvGST48	Tandem
VvGST5	Tandem
VvGST32	Tandem
VvGST31	Tandem
VvGST30	Tandem
VvGST28	Tandem
VvGST29	Tandem
VvGST3	Tandem
VvGST45	Tandem
VvGST18	Proximal
VvGST18	Proximal
VvGST51	Proximal
VvGST89	Proximal
VvGST90	Proximal
VvGST57	Proximal
VvGST1	Proximal
VvGST69	Proximal
VvGST75	Proximal
VvGST84	Proximal
VvGST70	Proximal
VvGST81	Proximal
VvGST74	Proximal
VvGST40	Proximal
VvGST33	Proximal
VvGST4	Proximal
VvGST14	Proximal
VvGST22	Dispersed
VvGST38	Dispersed
VvGST50	Dispersed
VvGST13	Dispersed
VvGST83	Dispersed
VvGST82	Dispersed
VvGST88	Dispersed
VvGST91	Dispersed
VvGST78	Dispersed
VvGST54	Dispersed
VvGST92	Dispersed
VvGST34	Dispersed
VvGST65	Dispersed
VvGST46	Dispersed
VvGST68	Dispersed
VvGST12	Dispersed
VvGST44	Singleton
