# Supplementary material for: Genome-Wide Identification of Glutathione S-Transferase and Expression Analysis in Response to Anthocyanin Transport in the Flesh of the New Teinturier Grape Germplasm ‘Zhongshan-HongYu’
Source: Int J Mol Sci. 2022 Jul 13;23(14):7717. doi: 10.3390/ijms23147717 (PMC9317864; doi:10.3390/ijms23147717)
Supplement: Supplementary file 1 [file ijms-23-07717-s001.zip › Table S3.xlsx]

## Sheet: Sheet1
Table S3 The Segmentally and tandemly duplicated VvGST gene pairs
GST gene pairs	Gene duplication type
VvGST9-VvGST63	Segmental
VvGST19-VvGST35	Segmental
VvGST20-VvGST36	Segmental
VvGST24-VvGST42	Segmental
VvGST25-VvGST43	Segmental
VvGST23-VvGST39	Segmental
VvGST23-VvGST49	Segmental
VvGST39-VvGST49	Segmental
VvGST3-VvGST45	Tandem
VvGST31-VvGST32	Tandem
VvGST79-VvGST80	Tandem
VvGST28-VvGST29	Tandem
VvGST30-VvGST31	Tandem
VvGST52-VvGST53	Tandem
VvGST36-VvGST37	Tandem
VvGST55-VvGST56	Tandem
VvGST35-VvGST36	Tandem
VvGST63-VvGST64	Tandem
VvGST9-VvGST10	Tandem
VvGST10-VvGST11	Tandem
VvGST6-VvGST7	Tandem
VvGST7-VvGST8	Tandem
VvGST41-VvGST42	Tandem
VvGST42-VvGST43	Tandem
VvGST60-VvGST61	Tandem
VvGST59-VvGST60	Tandem
VvGST58-VvGST59	Tandem
VvGST24-VvGST25	Tandem
VvGST16-VvGST17	Tandem
VvGST15-VvGST16	Tandem
VvGST26-VvGST27	Tandem
VvGST25-VvGST26	Tandem
