# Supplementary material for: Genome-Wide Identification of Glutathione S-Transferase and Expression Analysis in Response to Anthocyanin Transport in the Flesh of the New Teinturier Grape Germplasm ‘Zhongshan-HongYu’
Source: Int J Mol Sci. 2022 Jul 13;23(14):7717. doi: 10.3390/ijms23147717 (PMC9317864; doi:10.3390/ijms23147717)
Supplement: Supplementary file 1 [file ijms-23-07717-s001.zip › Table S4.xlsx]

## Sheet: Sheet1
Table S4 GST gene pairs with collinearity relationships identified in grape, Arabidopsis thaliana and Malus domestica
AT1G74590-VvGST62	MD10G1172100-VvGST19	Fv-FvH4_4g05320.t1.v4.0.a2-VvGST19	Ac-Ach00g090601-TA-VvGST19
AT5G62480-VvGST62	MD13G1227600-VvGST19	Fv-FvH4_2g20020.t1.v4.0.a2-VvGST22	Ac-Ach24g193831.2-TA-VvGST15
AT1G74590-VvGST9	MD05G1184200-VvGST19	Fv-FvH4_2g20010.t1.v4.0.a2-VvGST35	Ac-Ach12g173671-TA-VvGST38
AT5G62480-VvGST9	MD10G1172100-VvGST35	Fv-FvH4_5g16920.t1.v4.0.a2-VvGST58	Ac-Ach15g105831-TA-VvGST51
AT3G09270-VvGST41	MD13G1227600-VvGST35	Fv-FvH4_7g07360.t1.v4.0.a2-VvGST51	Ac-Ach16g365951.2-TA-VvGST62
AT2G29420-VvGST24	MD05G1184200-VvGST35	Fv-FvH4_5g15000.t1.v4.0.a2-VvGST62	Ac-Ach19g137751-TA-VvGST62
AT1G59670-VvGST6	MD14G1232100-VvGST58	Fv-FvH4_5g15000.t1.v4.0.a2-VvGST9	Ac-Ach26g217601-TA-VvGST62
AT1G69920-VvGST6	MD02G1236000-VvGST51	Fv-FvH4_6g12680.t1.v4.0.a2-VvGST41	Ac-Ach16g365951.2-TA-VvGST9
AT1G27130-VvGST6	MD04G1139400-VvGST41	Fv-FvH4_6g12680.t1.v4.0.a2-VvGST24	Ac-Ach19g137751-TA-VvGST9
AT1G10360-VvGST6	MD04G1139400-VvGST24	Fv-FvH4_4g35560.t1.v4.0.a2-VvGST6	Ac-Ach13g397911.2-TA-VvGST6
AT3G55040-VvGST49	MD13G1081900-VvGST6	Fv-FvH4_3g16240.t1.v4.0.a2-VvGST84	Ac-Ach29g208871-TA-VvGST6
AT5G02780-VvGST49	MD16G1081100-VvGST6	Fv-FvH4_3g16360.t1.v4.0.a2-VvGST79	Ac-Ach17g160891.2-TA-VvGST84
AT3G55040-VvGST39	MD17G1271700-VvGST13	Fv-FvH4_6g14970.t2.v4.0.a2-VvGST23	Ac-Ach17g160841-TA-VvGST79
AT5G02780-VvGST39	MD09G1279700-VvGST13	Fv-FvH4_7g20610.t1.v4.0.a2-VvGST23	Ac-Ach17g140171-TA-VvGST79
AT5G44000-VvGST34	MD01G1115000-VvGST23	Fv-FvH4_6g14970.t2.v4.0.a2-VvGST49	Ac-Ach24g203661.2-TA-VvGST23
AT1G02920-VvGST28	MD12G1129400-VvGST23	Fv-FvH4_7g20610.t1.v4.0.a2-VvGST49	Ac-Ach28g059951.2-TA-VvGST23
AT2G47730-VvGST28	MD04G1111400-VvGST23	Fv-FvH4_6g14970.t2.v4.0.a2-VvGST39	Ac-Ach24g203661.2-TA-VvGST49
AT2G47730-VvGST28	MD07G1183000-VvGST23	Fv-FvH4_7g20610.t1.v4.0.a2-VvGST39	Ac-Ach28g059951.2-TA-VvGST49
AT3G62760-VvGST28	MD01G1115000-VvGST49	Fv-FvH4_7g11880.t5.v4.0.a2-VvGST54	Ac-Ach24g203661.2-TA-VvGST39
AT4G02520-VvGST28	MD12G1129400-VvGST49	Fv-FvH4_7g21030.t1.v4.0.a2-VvGST92	Ac-Ach28g059951.2-TA-VvGST39
AT2G30860-VvGST3	MD04G1111400-VvGST49	Fv-FvH4_2g20660.t1.v4.0.a2-VvGST34	Ac-Ach28g059951.2-TA-VvGST39
AT1G57720-VvGST46	MD07G1183000-VvGST49	Fv-FvH4_2g25220.t2.v4.0.a2-VvGST30	Ac-Ach28g070771.2-TA-VvGST34
AT1G09640-VvGST46	MD01G1115000-VvGST39	Fv-FvH4_2g25180.t2.v4.0.a2-VvGST28	Ac-Ach28g357861.2-TA-VvGST28
AT2G19080-VvGST44	MD12G1129400-VvGST39	Fv-FvH4_6g38760.t1.v4.0.a2-VvGST3	Ac-Ach10g260931.2-TA-VvGST46
AT5G41210-VvGST12	MD04G1111400-VvGST39	Fv-FvH4_1g27460.t1.v4.0.a2-VvGST4	Ac-Ach21g430151.2-TA-VvGST46
	MD07G1183000-VvGST39	Fv-FvH4_5g28250.t1.v4.0.a2-VvGST46
	MD02G1204200-VvGST54	Fv-FvH4_5g32590.t1.v4.0.a2-VvGST68
	MD07G1121100-VvGST54	Fv-FvH4_4g07590.t1.v4.0.a2-VvGST44
	MD11G1303600-VvGST28	Fv-FvH4_5g02100.t1.v4.0.a2-VvGST12
	MD03G1282700-VvGST28
	MD17G1133600-VvGST3
	MD09G1147000-VvGST3
	MD08G1006600-VvGST65
	MD15G1438400-VvGST46
	MD08G1244100-VvGST46
	MD15G1403200-VvGST68
	MD06G1081000-VvGST12
	MD01G1120300-VvGST92
	MD07G1189500-VvGST92
