# Supplementary material for: Genome-Wide Identification of Glutathione S-Transferase and Expression Analysis in Response to Anthocyanin Transport in the Flesh of the New Teinturier Grape Germplasm ‘Zhongshan-HongYu’
Source: Int J Mol Sci. 2022 Jul 13;23(14):7717. doi: 10.3390/ijms23147717 (PMC9317864; doi:10.3390/ijms23147717)
Supplement: Supplementary file 1 [file ijms-23-07717-s001.zip › Table S5.xlsx]

## Sheet: Sheet1
Table S5 Type and number of cis-acting elements in promoter region of GST gene in grape, Arabidopsis and apple
Species	Cis-acting elements	Quantity
Vitis vinifera	part of a light responsive element	337
	part of a conserved DNA module involved in light responsiveness	318
	cis-acting regulatory element involved in the MeJA-responsiveness	210
	light responsive element	126
	cis-acting regulatory element involved in light responsiveness	98
	cis-acting element involved in the abscisic acid responsiveness	93
	cis-acting element involved in salicylic acid responsiveness	60
	MYB binding site involved in light responsiveness	59
	MYB binding site involved in drought-inducibility	58
	part of a module for light response	52
	cis-acting element involved in defense and stress responsiveness	41
	gibberellin-responsive element	36
	cis-acting regulatory element related to meristem expression	32
	binding site of AT-rich DNA binding protein (ATBP-1)	29
	auxin-responsive element	28
	cis-acting regulatory element involved in zein metabolism regulation	27
	cis-acting element involved in low-temperature responsiveness	26
	cis-regulatory element involved in endosperm expression	25
	part of a light responsive module	23
	MYBHv1 binding site	21
	cis-acting element involved in gibberellin-responsiveness	20
	cis-acting regulatory element involved in auxin responsiveness	11
	MYB binding site involved in flavonoid biosynthetic genes regulation	7
	cis-acting regulatory element involved in seed-specific regulation	7
	cis-acting element involved in phytochrome down-regulation expression	5
	part of a light response element	2
	gibberellin-responsive element and part of a light responsive element	1
Arabidopsis thaliana	cis-acting regulatory element involved in the MeJA-responsiveness	204
	cis-acting regulatory element involved in light responsiveness	180
	part of a light responsive element	177
	cis-acting element involved in the abscisic acid responsiveness	171
	cis-acting regulatory element essential for the anaerobic induction	162
	part of a conserved DNA module involved in light responsiveness	101
	light responsive element	76
	cis-acting element involved in low-temperature responsiveness	44
	MYB binding site involved in drought-inducibility	42
	auxin-responsive element	41
	gibberellin-responsive element	38
	part of a module for light response	37
	cis-acting regulatory element related to meristem expression	36
	cis-acting regulatory element involved in zein metabolism regulation	33
	cis-acting element involved in defense and stress responsiveness	29
	MYBHv1 binding site	27
	cis-acting element involved in salicylic acid responsiveness	26
	MYB binding site involved in light responsiveness	25
	cis-acting regulatory element involved in circadian control	23
	cis-acting regulatory element involved in auxin responsiveness	13
	cis-regulatory element involved in endosperm expression	12
	binding site of AT-rich DNA binding protein (ATBP-1)	12
	cis-acting element involved in light responsiveness	10
	cis-acting regulatory element	9
	cis-acting element involved in gibberellin-responsiveness	9
	part of an auxin-responsive element	8
	cis-acting regulatory element involved in seed-specific regulation	7
	part of a light responsive module	6
	element involved in differentiation of the palisade mesophyll cells	6
	cis-acting element involved in cell cycle regulation	5
	enhancer-like element involved in anoxic specific inducibility	4
	part of a conserved DNA module array (CMA3)	3
	part of a light response element	3
	element for maximal elicitor-mediated activation (2copies)	2
	involved in endosperm-specific negative expression	1
Malus domestica	part of a light responsive element	198
	cis-acting regulatory element involved in the MeJA-responsiveness	176
	cis-acting regulatory element involved in light responsiveness	155
	cis-acting element involved in the abscisic acid responsiveness	136
	cis-acting regulatory element essential for the anaerobic induction	117
	part of a conserved DNA module involved in light responsiveness	113
	light responsive element	76
	cis-acting element involved in salicylic acid responsiveness	39
	cis-acting element involved in low-temperature responsiveness	39
	gibberellin-responsive element	38
	MYB binding site involved in drought-inducibility	36
	cis-acting regulatory element involved in zein metabolism regulation	32
	cis-acting element involved in defense and stress responsiveness	32
	MYBHv1 binding site	28
	cis-acting regulatory element related to meristem expression	27
	part of a module for light response	26
	auxin-responsive element	23
	MYB binding site involved in light responsiveness	18
	cis-acting regulatory element	18
	cis-acting regulatory element involved in circadian control	13
	cis-regulatory element involved in endosperm expression	12
	cis-acting element involved in gibberellin-responsiveness	11
	enhancer-like element involved in anoxic specific inducibility	9
	cis-acting element involved in light responsiveness	9
	cis-acting regulatory element involved in seed-specific regulation	9
	cis-acting regulatory element involved in auxin responsiveness	7
	part of a light responsive module	6
	part of an auxin-responsive element	3
	binding site of AT-rich DNA binding protein (ATBP-1)	3
	element involved in differentiation of the palisade mesophyll cells	2
	part of a light response element	2
	cis-acting element involved in cell cycle regulation	2
	MYB binding site involved in flavonoid biosynthetic genes regulation	2
	element for maximal elicitor-mediated activation (2copies)	2
	involved in endosperm-specific negative expression	1
	cis-acting element involved in phytochrome down-regulation expression	1
	part of a conserved DNA module array (CMA3)	1
	gibberellin-responsive element and part of a light responsive element	1
