# Supplementary material for: Genome-Wide Identification of Glutathione S-Transferase and Expression Analysis in Response to Anthocyanin Transport in the Flesh of the New Teinturier Grape Germplasm ‘Zhongshan-HongYu’
Source: Int J Mol Sci. 2022 Jul 13;23(14):7717. doi: 10.3390/ijms23147717 (PMC9317864; doi:10.3390/ijms23147717)
Supplement: Supplementary file 1 [file ijms-23-07717-s001.zip › Table S6.xlsx]

## Sheet: Sheet1
Table S6 The FPKM statistics of RNA-seq data for three consecutive days in flesh of grape
Gene ID	FPKM
	J5	J6	J7	H5	H6	H7
LOC100245369	0	0.0297	0	7.1025	7.539	5.8724
LOC100242434	0.025	0.0503	0	2.6222	2.1293	2.0713
LOC100232976	0.2015	0.8962	0.1765	9.6852	34.8713	52.2759
LOC109121543	1.602	1.1934	1.4619	17.9526	18.7144	15.4404
LOC100244144	0.2799	0.6006	0.1957	2.2295	2.5764	3.8004
LOC100853143	0.5074	1.0061	1.4158	3.3718	2.8795	5.9692
LOC100245995	1.4648	4.2538	6.66	6.3225	5.7827	13.8011
LOC100254124	2.746	4.1313	7.5914	11.2772	14.46	12.7466
LOC100256700	1.6147	1.7304	1.614	6.2528	6.0574	4.7844
LOC100245600	10.7157	11.5041	9.4593	24.415	19.7106	16.2977
LOC100264557	119.391	89.1011	82.7779	235.319	261.873	180.77
LOC100265903	118.661	186.489	136.042	198.313	206.134	214.43
LOC100247639	6.0768	2.417	4.2064	5.5945	7.3838	8.9563
LOC100243577	168.312	159.018	205.5	241.83	250.946	227.172
LOC100256345	12.8544	21.4869	12.8971	21.0452	25.6285	54.4244
LOC100232878	13.4132	23.8582	15.0794	12.4342	13.447	32.142
LOC100254264	14.8454	26.5968	32.9577	6.8403	9.1293	14.2755
LOC100265481	50.9027	85.8689	82.9833	58.5642	56.8793	97.2173
FPKM(Fragments Per Kilobase of transcript sequence per Millions base pairs sequenced)
