# Supplementary material for: Genome-Wide Identification of Glutathione S-Transferase and Expression Analysis in Response to Anthocyanin Transport in the Flesh of the New Teinturier Grape Germplasm ‘Zhongshan-HongYu’
Source: Int J Mol Sci. 2022 Jul 13;23(14):7717. doi: 10.3390/ijms23147717 (PMC9317864; doi:10.3390/ijms23147717)
Supplement: Supplementary file 1 [file ijms-23-07717-s001.zip › Table S7.xlsx]

## Sheet: Table S7.1
Table S7.1 The primer sequences of genes used in qRT-PCR analysis
Gene ID	Gene name	Forward primer (5' to 3')	Reverse primer (5' to 3')
LOC100245369	VvGST53	AGAACTCAGGGGAAAGA	ACTTGTCTTCACCCACA
LOC100242434	VvGST61	AGAAGGCTATGGAGTCAG	GAACCTCTCAGCATCAAG
LOC109121543	VvGST52	GTGATGATAAAGGTTGTTCCTT	TTCACCCACAATTTTCAGGCCAGCTACA
LOC100244144	VvGST21	GCCGAGTCCCTTGTAATC	GCCTTCTCTTGCTCTTCC
LOC100245995	VvGST18	GAGGAGAGGAGCGAGAAC	AGCCAGTAAGAGAGCCATC
LOC100254124	VvGST51	GATTGTTGGGCTGAAAGTTGTGGA	TCATTTTGATGTTGCTGCTGCTGC
LOC100247639	VvGST29	AAGGTTCTGGATGTGTATGAG	ATTGGGACGGCTGTTTATG
LOC100254264	VvGST85	ATGCGAGTCCTTGATAATAGTTG	CCTGCTCTGCTCCTTTGG
LOC100232976	VvGST4	GCCTGATTTCCTCCTTCG	TTCCACTTCCAGCCATTG
LOC100233098	VvMYBA1	GATTGCGGGTAGGCTTCCAG	ACTTGTGAGGGTGAGGCTTTATAG
LOC100233099	VvGT1	TCCTTCTTCAGCACCAGCCAATC	GCCACAGCCATCACCATCCC
LOC100247714	VvbHLH92	GAACTCTAATCCACCCACTCAAG	CCTCTCAACAACTCCATCATCC
LOC100246003	VvMYB114	TCTCAAGTGGTTCGGCAACCTCC	TTCTCATTGGGTTCTGCAAATG
LOC100262588	VvWD40	CCACGGCTAAGAATCAAC	GGAGAAGAAACGGAATCG
LOC100248794	VvbHLH67	TGCCGACCTCCTACATTC	CACCGCCTTCTTCACTTC

## Sheet: Table S7.2
Table S7.2 The FPKM of genes used in qRT-PCR analysis
Gene ID	FPKM
	J5	J6	J7	H5	H6	H7
LOC100245369	0	0.0297	0	7.1025	7.539	5.8724
LOC100242434	0.025	0.0503	0	2.6222	2.1293	2.0713
LOC100232976	0.2015	0.8962	0.1765	9.6852	34.8713	52.2759
LOC109121543	1.602	1.1934	1.4619	17.9526	18.7144	15.4404
LOC100244144	0.2799	0.6006	0.1957	2.2295	2.5764	3.8004
LOC100245995	1.4648	4.2538	6.66	6.3225	5.7827	13.8011
LOC100254124	2.746	4.1313	7.5914	11.2772	14.46	12.7466
LOC100247639	6.0768	2.417	4.2064	5.5945	7.3838	8.9563
LOC100254264	14.8454	26.5968	32.9577	6.8403	9.1293	14.2755
LOC100233098	0.343952	1.28582	0.192151	17.7518	30.149	19.1542
LOC100233099	0.0168457	0.018997	0.0383358	8.01688	21.6612	6.27245
LOC100247714	0.834942	0.114437	0.523266	18.9952	2.36608	0.0396388
LOC100246003	0.223593	0	0.0261513	3.1623	0.464056	0
LOC100262588	0.22357	0.142689	1.11132	1.15383	2.2971	2.36151
LOC100248794	2.28576	1.16208	0.952595	7.67349	8.15599	6.24877
